# Supplementary material for: YAP1/TAZ Mediates Rumen Epithelial Cell Proliferation but Not Short-Chain Fatty Acid Metabolism In Vitro
Source: Animals (Basel). 2024 Mar 17;14(6):922. doi: 10.3390/ani14060922 (PMC10967441; doi:10.3390/ani14060922)
Supplement: Supplementary file 1 [file animals-14-00922-s001.zip]

Archive with 2 entries (2 files):
- supplement_figures.pdf
- supplement_tables1.xlsx
